# Supplementary material for: The Effect of Repeated Blood Harvesting from Pregnant Mares on Haematological Variables
Source: Animals (Basel). 2024 Feb 28;14(5):745. doi: 10.3390/ani14050745 (PMC10931342; doi:10.3390/ani14050745)
Supplement: Supplementary file 1 [file animals-14-00745-s001.zip]

Archive with 3 entries (3 files):
- animals-2867686 Supplementary File S1.pdf
- animals-2867686 Supplementary File S2.pdf
- animals-2867686 Supplementary Table S1 Rev1.pdf
